# Supplementary material for: Evidence on Measures for the Prevention of Pressure Injuries in Mechanically Ventilated Patients in Prone Positioning: A Systematic Review
Source: Healthcare (Basel). 2026 Feb 10;14(4):443. doi: 10.3390/healthcare14040443 (PMC12941124; doi:10.3390/healthcare14040443)
Supplement: Supplementary file 1 [file healthcare-14-00443-s001.zip]

Archive with 1 entries (1 files):
- healthcare-4111450-supplementary.pdf
